# Supplementary material for: Thermal Decomposition and Prebiotic Formation of Adenosine Phosphates in Simulated Early-Earth Evaporative Settings
Source: Molecules. 2025 Sep 2;30(17):3587. doi: 10.3390/molecules30173587 (PMC12430388; doi:10.3390/molecules30173587)
Supplement: Supplementary file 1 [file molecules-30-03587-s001.zip]

Archive with 1 entries (1 files):
- molecules-3832118-supplementary.pdf
